# Supplementary material for: Long-term effect of soil and water conservation measures on runoff, sediment and their relationship in an orchard on sloping red soil of southern China
Source: PLoS One. 2018 Sep 7;13(9):e0203669. doi: 10.1371/journal.pone.0203669 (PMC6128633; doi:10.1371/journal.pone.0203669)
Supplement: S1 Table — (XLSX) [file pone.0203669.s001.xlsx]

## Sheet: Fig2(a)
Year	Jan	Feb	Mar	Apr	May	Jun	Jul	Aug	Sep	Oct	Nov	Dec
2001	126.7	51.9	92.2	178.8	83.5	120.6	92.5	209.1	2.3	79.1	57.8	69.8
2002	53.1	32.1	129	378	385.5	86.5	191.1	166.9	90.2	81.3	91.4	123.4
2003	43.9	158.8	137.1	326.1	228.8	283.4	55.9	31.3	61.9	38.4	43.3	24.1
2004	64.4	60.4	51.8	120.9	281.5	164	135.4	298	21.4	0.9	73.6	30.1
2005	76.7	152.9	84.6	115.8	160.6	207.3	160	98.1	253.4	54.4	170.8	16.3
2006	80.5	102.8	49.2	192	104.2	127	76.5	155.4	28.2	13.4	57.8	12.5
2007	62.2	47.1	118.6	103.3	134.5	178.1	93.8	133.6	68.1	8	21.9	31.9
2008	112.9	5.1	77.1	106.1	44.4	152.2	249.4	178.8	14.4	115.5	102	13.7
2009	14.2	141.1	131.5	152.9	107.2	284.7	103.6	104.4	17.1	12.9	63.8	46.5
2010	34.9	137.5	277.2	230.7	265	171.9	161.6	86.1	93.4	112.2	15.6	81.3
2011	36.9	15.2	55.9	60.3	112.1	328.9	42.9	129.9	26.6	49.1	25.9	14.8
2012	70.1	99.1	262.9	242.7	209.9	184	146.4	120.3	256.6	59.8	126.4	89.5
2013	12	56.3	160	162.9	375.7	349.7	56.9	31.8	53.1	2.3	75.7	0
2014	27	150.5	137.4	128	246.4	191	409.6	90	95	58.8	91.2	10.3
2015	17.9	168.1	140.1	229.9	259	315.5	74.2	196	138.4	86.8	180.3	83.5

## Sheet: Fig2(b)
Year	<10mm	<25mm	<50mm	<100mm	≥100mm
2001	267.4	304.4	420.7	171.8	0
2002	298.8	429.6	585.7	363.1	131.3
2003	264.4	366	383.3	172.5	246.8
2004	278	365.4	244.4	235.8	178.8
2005	283.2	510.9	270.8	130.1	355.9
2006	283.8	402	211	102.7	0
2007	293.6	350.5	284	73	0
2008	318.8	305.1	366.5	175.4	0
2009	293.3	408.7	227.4	145.5	0
2010	301.6	456	591.3	318.5	0
2011	248.9	338.5	105.8	205.3	0
2012	345.4	437.8	596	361.7	127
2013	219.8	340.2	212	358.5	205.9
2014	268.3	532	450.8	120.2	264
2015	252.1	217	577.2	717.3	126.1

## Sheet: Fig2(c)
Year	<10mm	<25mm	<50mm	<100mm	≥100mm
2001	81	21	12	3
2002	103	27	17	6	1
2003	112	22	11	3	2
2004	112	22	7	4	1
2005	127	29	8	2	2
2006	127	27	6	2
2007	129	24	8	1
2008	106	20	11	3
2009	118	25	7	2	1
2010	118	30	17	5
2011	99	22	3	3
2012	126	28	17	6	1
2013	75	22	6	5	2
2014	107	34	14	2	2
2015	87	12	15	11	1

## Sheet: Fig2(d)
Year	<10mm	<25mm	<50mm	<100mm	≥100mm
2001	2.585	10.1905	17.6	26.4	0
2002	2.59592	9.76296	21.4941	37.1833	38.4
2003	2.32523	10.0273	24.5091	37.2	29.8
2004	2.39208	12.3818	23.4	20.8	53.4
2005	1.90087	12.8138	16.475	20.2	16.5
2006	2.29623	12.2923	24.5	24.2	0
2007	1.99292	13.2833	25.8	23.4	0
2008	3.67917	12.97	20.64	38	0
2009	2.458	10.528	22.9714	13	7.6
2010	2.55098	11.6621	18.8667	27.56	0
2011	2.14177	12.0381	16.3333	16.2	0
2012	2.50857	12.5769	19.2	27.4667	62.6
2013	2.84412	12.3818	27.9667	42.6	39.9
2014	2.64651	13.0188	20.9429	38.2	20
2015	2.0146	13.0292	24.948	30.4182	50.4
