# Supplementary material for: Long-term effect of soil and water conservation measures on runoff, sediment and their relationship in an orchard on sloping red soil of southern China
Source: PLoS One. 2018 Sep 7;13(9):e0203669. doi: 10.1371/journal.pone.0203669 (PMC6128633; doi:10.1371/journal.pone.0203669)
Supplement: S2 Table — (XLSX) [file pone.0203669.s002.xlsx]

## Sheet: Sheet1
Clean-tillage			Grass strips			Intercropping			Level terrace
rainfall grades	runoff（mm）	Soil erosion intensity(t/km2)	rainfall grades	runoff（mm）	Soil erosion intensity(t/km2)	rainfall grades	runoff（mm）	Soil erosion intensity(t/km2)	rainfall grades	runoff（mm）	Soil erosion intensity(t/km2)
4	0.416705	0.80727	4	0.0161015	0.133	4	0.702345	0.217	4	0.577166	0.397
4	1.09323	0.749628	5	0.341442	0.103	5	0.69259	0.29	5	0.594336	0.699
4	0.965871	0.35237	2	0.585282	0.763	2	2.24803	2.407	2	1.67678	2.051
3	2.5758	3.28229	3	0.367726	0.395	3	0.889972	0.416	3	0.661473	0.397
4	1.37325	0.67588	4	0.152897	0.008	4	0.228076	0.012	4	0.177989	0.012
3	18.1081	501.817	4	0.140429	1.372	4	0.518943	2.994	4	0.42966	6.46
2	21.2737	126.852	2	0.174539	0.168	2	1.83536	1.544	2	2.42135	1.315
2	22.3728	81.51	2	0.343145	0.425	2	1.33265	1.405	2	0.983165	1.77
2	27.8352	29.469	1	0.129668	0.363	1	29.9524	115.732	1	1.77614	4.276
4	1.44378	0.59736	2	0.914518	0.5	2	2.07241	2.28	2	1.87642	1.149
3	11.5741	68.873	3	0.0709197	0.22	3	0.558091	0.298	3	0.486613	0.293
3	6.49777	6.109	3	0.641044	0.262	3	1.50152	2.207	3	1.17156	0.533
3	6.82476	6.124	3	0.338044	0.18	3	0.591058	0.311	3	0.600531	0.349
4	3.79751	1.33747	4	0.251161	0.162	4	0.446303	0.661	4	0.481186	0.551
2	12.0255	6.851	3	0.371652	0.405	3	1.41034	2.786	3	1.35548	0.621
4	1.94815	0.949264	3	0.346648	0.252	3	0.861703	2.04	3	0.658441	0.589
2	12.7518	3.385	3	0.195626	0.174	3	0.882359	0.627	3	0.302116	0.194
4	2.55322	2.13065	2	0.673625	0.397	2	3.21872	4.345	2	1.65083	0.393
3	5.36742	5.695	3	0.176637	0.172	3	1.00231	1.444	3	0.651756	0.228
3	1.23091	1.62769	3	0.416889	0.36	3	1.42961	1.356	3	1.23199	0.471
3	2.10373	0.75328	4	0.386467	0.117	4	1.02343	0.613	4
2	6.65315	31.097	4	0.237696	0.093	4	0.750127	0.738	3	1.0998	0.285
2	8.89123	8.962	3	0.914461	0.435	3	1.24545	1.025	3	0.96917	0.29
4	1.68722	0.77544	3	0.449967	1.516	3	0.838398	1.387	3	0.842255	0.038
5	0.154939	0.166455	3	0.309461	0.38	3	0.46912	0.549	3	0.711444	0.487
3	1.51377	0.621452	3	0.888375	0.314	3	1.5934	0.408	3	1.4109	0.565
2	3.63057	1.19136	5	0.274416	0.093	5	0.553486	0.148	5	0.423437	0.162
3	2.48768	0.885772	3	1.04426	0.334	3	1.48007	4.122	3	0.773283	0.634
3	2.46819	0.841624	4	0.242048	0.032	4	0.458253	0.162	4	0.386143	0.128
4	0.57436	0.382336	5			5	0.185201	0.085	5
1	13.7007	65.19	4	0.103585	0.041	4	0.235272	0.131	4	0.181944	0.077
4	2.39835	3.1405	4	0.391696	0.204	4	0.753497	0.84	4	0.604793	0.076
4	1.12692	2.9667	4	0.469708	0.17	4	1.02358	0.604	4	0.684685	0.373
4	1.16116	5.04504	3	0.815386	0.285	3	1.08558	0.45	3	0.949051	0.336
4	3.63261	24.3586	5	2.10897	0.53	5	0.306954	0.761	5	0.255096	0.278
5	0.580429	1.56323	3	0.668917	0.199	3	1.09927	0.775	3	0.804253	0.07
4	0.347963	0.102675	5	2.10623	0.594	5	0.270498	0.114	5	0.226424	0.2
4	0.47193	0.192661	4	0.605314	0.181	4	0.775691	0.233	4	0.785561	0.065
3	7.98573	214.47	3	1.07063	0.298	3	2.36439	5.086	3	1.40653	0.153
4	0.328902	0.26832	3	0.85689	0.41	3	16.6483	562.75	3	1.60031	0.428
3	1.58881	0.50876	5	0.286413	0.101	5	0.50108	1.26	5	0.472385	0.306
3	1.60679	0.582332	4	0.289184	0.098	4	0.65138	0.448	4	0.482333	0.15
2	4.46863	1.0043	5	0.180842	0.077	5	0.225739	0.506	5	0.171857	0.112
2	1.59815	0.96302	2	1.5487	0.461	2	6.67065	18.612	2	2.06565	0.108
4	0.928925	0.205581	2	1.53417	0.335	2	21.1208	31.979	2	2.02864	0.358
3	3.82256	504.282	2	2.09674	0.689	2	17.4969	42.914	2	2.79377	0.533
4	0.377116	0.23	2	0.959553	0.403	2	14.9697	10.803	2	1.53826	0.365
5	0.104174	0.071	4	0.523891	0.108	4	0.73356	1.853	4	0.733987	0.278
4	0.241595	1.11	3	1.22118	0.183	3	1.82165	5.082	3	1.62236	0.146
4	3.53085	22.046	2	1.91985	0.386	2	29.4563	669.982	2	3.07359	0.327
4	4.54347	9.398	3	0.591306	0.204	3	0.261465	0.304	3	0.885274	0.659
3	4.13196	9.146	1	3.28359	0.506	1	7.00434	134.433	1	3.75495	0.087
5	0.370794	1.113	2	0.284115	0.425	2	0.929753	2.441	2	0.673239	0.73
3	2.85823	5.664	3	0.40714	0.22	3	0.962626	1.418	3	0.709126	0.333
5	0.733203	0.814	4	0.363306	0.12	4	1.08877	4.53	4	0.599371	0.134
4	2.14204	1.537	4	0.181544	0.126	4	0.483545	0.886	4	0.373158	0.252
3	16.3892	293.703	4	0.229568	0.089	4	0.525102	0.596	4	0.411924	0.132
3	20.1435	1148.5	3	0.546261	0.162	3	0.644265	2.188	3	0.66417	0.232
5	0.720789	1.948	3	0.531436	0.149	3	0.892219	1.449	3	0.737108	0.179
4	1.80069	1.935	3	0.156132	0.185	3	0.698311	0.354	3	0.527733	0.386
5	0.385527	1.023	1	1.2974	0.488	1	37.2256	240.915	1	2.99506	0.12
2	15.6907	47.6	2	0.647613	0.239	2	1.28366	0.481	2	1.11834	0.411
2	21.9635	55.414	2	0.515534	0.18	2	1.70828	1.965	2	0.0542349	0.263
2	26.7729	232.446	3	0.608805	0.15	3	7.20658	652.383	3	1.12781	0.242
2	22.3896	22.558	3	0.33582	0.22	3	14.3944	393.416	3	0.617634	0.216
4	4.00462	25.968	3	0.111741	0.161	3	4.64042	145.056	3	0.382456	0.686
3	17.6903	125.271	3	1.08147	0.289	3	0.697387	4.463	3	0.519317	0.195
2	108.843	778.038	4	0.188882	0.023	4	0.456609	0.052	4	0.387252	0.052
3	2.39815	1.225	4	0.17278	0.055	4	0.490822	0.379	4	0.385888	0.077
1	125.498	420.137	2	0.57731	0.218	2	1.46492	1.927	2	1.10969	0.153
2	5.03544	1.272	4	0.166499	0.03	4	0.418823	0.079	4	0.372668	0.05
3	3.07444	2.638	4	0.166494	0.043	4	0.318762	0.247	4	0.250667	0.054
4	4.93525	6.172	3	0.418236	0.12	3	0.874317	0.93	3	0.609469	0.107
4	0.754723	1.58	2	0.699804	0.18	2	1.59002	1.935	2	1.19738	0.263
4	0.873568	1.184	5	0.203848	0.06	5	0.349889	0.096	5	0.257891	0.019
3	13.481	120.568	5	0.26643	0.056	5	0.482475	0.177	5	0.386472	0.066
3	6.44041	29.827	4	0.178086	0.092	4	0.430281	0.392	4	0.414271	0.109
3	2.7694	1.657	4	0.146727	0.062	4			4	0.317415	0.089
1	125.207	2005.3	2	0.663383	0.267	2	1.25578	1.972	2	1.19703	0.382
2	14.9118	11.613	5	0.161434	0.044	5	0.256425	0.314	5	0.216478	0.051
2	15.7581	35.326	2	0.72243	0.246	2	1.56743	3.502	2	1.32267	0.48
3	19.5369	396.72	3	0.137474	0.153	3	0.62276	1.085	3	0.410872	0.133
3	18.893	206.411	4	0.122712	0.077	4	0.439418	0.629	4	0.376694	0.086
3	9.14382	30.623	5	0.142886	0.038	5	0.217046	0.093	5	0.152978	0.041
3	2.16311	4.071	2	0.60749	0.164	2	2.03945	4.965	2	1.12291	0.478
4	1.03899	0.85	4	0.217478	0.087	4	0.565263	1.065	4	0.424563	0.147
4	1.21784	0.45	4	0.158867	0.119	4	0.562195	2.568	4	0.393489	0.236
2	7.74935	2.605	5			5	0.235895	0.079	5
4	0.631661	0.108	4	0.189784	0.043	4	0.379071	0.244	4	0.333963	0.062
4	0.342641	0.161	2	0.340517	0.2	2	0.725545	0.885	2	0.947756	0.396
3	3.799	1.642	3	0.279926	0.121	3	0.801666	1.036	3	0.578551	0.203
2	14.8658	8.506	1	1.58216	0.363	1	3.64294	4.839	1	2.6381	0.8
5	0.726827	0.2	4	0.136226	0.037	4	0.364129	0.327	4	0.308733	0.075
5	1.08941	0.257	4	0.196143	0.074	4	0.618141	0.391	4	0.454756	0.064
4	0.374258	0.39	4	0.196265	0.069	4	0.563013	0.26	4	0.427203	0.072
4	0.388461	0.107	4	0.199718	0.032	4	0.445193	0.556	4	0.420051	0.062
2	1.86703	1.552	5	0.13163	0.027	5	0.200816	0.306	5	0.171771	0.048
5	0.302378	0.333	3	0.344018	0.033	3	1.35278	7.049	3	0.774723	0.251
2	7.52065	10.263	2	0.421443	0.157	2	1.49243	5.397	2	1.06453	0.24
3	2.68145	1.776	3	0.452063	0.019	3	2.08974	5.556	3	1.00952	0.113
4	0.552597	0.557	4	0.185992	0.048	4	0.689899	0.419	4	0.42054	0.115
5	0.782829	0.469	4	0.180747	0.036	4	0.502432	0.329	4	0.401152	0.047
2	19.9128	47.524	5	0.174633	0.018	5	0.401779	0.409	5	0.234779	0.027
4	1.03482	2.413	3	0.288807	0.173	3	0.672009	0.863	3	0.455648	0.108
4	1.97781	7.917	3	0.398647	0.035	3	1.30911	2.523	3	0.59888	0.199
5	0.296738	0.444	1	1.6021	0.421	1	2.93639	1.945	1	1.88939	0.487
4	0.784818	0.498	2	0.796724	0.344	2	1.77313	1.349	2	1.14384	0.347
2	13.1858	35.781	2	0.745031	0.217	2	5.74534	109.146	2	1.38819	0.336
3	13.413	37.707	4	0.18548	0.082	4	0.343083	2.108	4	0.261641	0.124
1	101.403	523.381	4	0.212499	0.14	4	0.507516	2.038	4	0.479376	0.158
4	1.76628	1.414	4	0.129446	0.039	4	0.461699	0.256	4	0.415122	0.071
4	5.23464	6.189	4	0.182245	0.013	4	0.38965	0.136	4	0.345465	0.047
4	2.13177	4.198	4	0.19331	0.082	4	0.629982	0.509	4	0.452733	0.094
4	0.529827	0.747	3	0.233268	0.334	3	0.901215	1.131	3	0.640031	0.18
5	0.416492	0.845	3	0.0838326	0.075	3	0.543995	0.212	3	0.345997	0.107
3	15.0096	190.293	4	0.140094	0.043	4	0.557059	0.31	4	0.300626	0.09
2	16.8701	56.751	5	0.131206	0.038	5	0.272516	0.078	5	0.156378	0.025
3	21.0873	32.977	4	0.140889	0.112	4	0.581954	0.225	4	0.369983	0.097
4	3.31526	1.203	4	0.149742	0.048	4	0.465272	0.22	4	0.357053	0.126
4	0.551031	0.464	4	0.158301	0.133	4	0.554264	0.428	4	0.425373	0.128
5	0.664655	0.396	3	0.185458	0.088	3	0.698611	0.375	3	0.456094	0.216
3	1.59834	1.53	4	0.179352	0.078	4	0.619493	0.227	4	0.403489	0.069
3	15.8973	368.994	4	0.137545	0.069	4	0.578546	1.146	4	0.386757	0.138
1	36.5677	212.272	4	0.137808	0.115	4	0.528725	0.261	4	0.348345	0.109
2	22.0218	106.003	5	0.161432	0.05	5	0.269513	0.075	5	0.191483	0.037
2	24.7846	605.632	4			4	0.332061	0.053	4	0.250974	0.053
4	0.330118	1.594	5	0.181575	0.097	5	0.322689	0.228	5	0.253657	0.101
4	1.3422	9.035	3	0.188784	0.192	3	0.72941	0.742	3	0.472778	0.146
4	0.814969	0.634	3	0.143176	0.231	3	1.25341	3.128	3	0.490923	0.194
4	0.393436	0.175	2	0.271955	0.261	2	4.81078	10.626	2	0.939937	0.306
4	1.55875	5.614	3	0.117996	0.204	3	0.947866	0.816	3	0.36559	0.307
3	2.26565	4.518	2	0.227524	0.044	2	17.1534	159.08	2	1.09398	0.467
3	0.778081	0.326	2	0.14811	0.193	2	14.4478	91.097	2	0.816062	0.244
4	0.789632	0.186	4	0.168068	0.06	4	0.338254	0.585	4	0.256266	0.052
5	0.44327	0.356	3	0.183968	0.061	3	2.75095	19.731	3	0.390109	0.081
4	1.12384	0.706	2	0.21792	0.137	2	10.6994	88.124	2	0.802448	0.101
4	1.3129	0.824	4	0.179347	0.091	4	0.61938	0.537	4	0.430462	0.144
4	1.10894	1.545	4	0.223603	0.075	4	1.12894	3.669	4	0.467965	0.087
3	1.30281	1.33	3	-0.0288136	0.147	3	0.899843	4.399	3	0.346439	0.114
4	1.07741	0.519	4	0.233724	0.125	4	0.631949	2.343	4	0.430753	0.186
4	1.09878	0.319	2	0.571425	0.545	2	5.09718	22.761	2	1.30518	0.332
4	0.94638	0.33	4	0.329414	0.07	4	0.955225	1.816	4	0.532639	0.179
5	0.320468	0.089	4	0.220994	0.119	4	0.788795	1.145	4	0.413567	0.213
4	0.392941	0.163	4	0.22972	0.063	4	0.545795	0.682	4	0.354855	0.119
5	0.545516	0.504	4	0.220628	0.042	4	0.6893	2.256	4	0.40182	0.195
3	3.01815	5.01	5	0.192668	0.041	5	0.324624	0.296	5	0.270675	0.092
3	4.63189	9.066	1	2.85318	1.079	1	184.035	1720.64	1	3.8433	0.476
2	16.5597	14.171	3	1.08748	0.231	3	25.6359	987.586	3	0.560934	0.222
3	2.15553	1.007	5	0.178133	0.081	5	0.35729	0.378	5	0.33626	0.11
2	27.2947	104.709	4	0.181939	0.05	4	0.665934	0.72	4	0.277047	0.092
2	19.2343	22.907	5	0.162255	0.023	5	0.29629	0.159	5	0.192291	0.044
4	0.439138	0.445	3	0.191801	0.116	3	0.919682	1.32	3	0.456541	0.232
3	6.63346	21.493	4	0.187047	0.035	4	0.467204	0.296	4	0.25217	0.056
2	19.2169	71.32	4	0.1971	0.046	4	0.4724	0.077	4	0.317254	0.066
4	0.927484	0.319	3	0.168217	0.091	3	0.598659	0.661	3	-0.0448515	0.148
4	3.46909	5.512	4	0.147888	0.033	4	0.553854	0.071	4	0.329901	0.059
3	7.18839	9.331	3	0.165454	0.126	3	0.584466	0.368	3	0.362614	0.194
4	1.74645	3.975	1	0.180143	0.155	1	0.895048	1.075	1	0.708128	0.125
2	30.3568	178.218	5	-0.459516	0.045	5	-0.231028	0.076	5	-0.3972	0.069
4	1.50492	2.416	4	0.155636	0.065	4	0.481291	0.385	4	0.39006	0.088
4	2.10271	5.429	4	0.178548	0.06	4	0.390137	0.073	4	0.323845	0.088
4	0.814306	1.655	4	0.193263	0.046	4	0.45478	0.207	4	0.313545	0.088
4	2.52084	93.358	4	0.171125	0.042	4	0.501283	0.122	4	0.376728	0.071
5	0.449496	0.586	3	1.21967	0.178	3	1.80262	2.133	3	1.47798	0.26
1	181.313	1251.58	4	0.158196	0.094	4	0.596497	0.27	4	0.371921	0.132
3	24.0604	668.326	4	0.207489	0.085	4	0.527989	0.314	4	0.425289	0.135
5	1.34313	0.495	3	0.266402	0.131	3	0.94204	2.466	3	0.570187	0.273
4	0.715846	0.669	3	0.273931	0.079	3	0.751606	1.605	3	0.471049	0.176
5	0.304287	0.064	3	0.336009	0.14	3	1.34481	1.919	3	0.679843	0.185
3	2.351	2.487	3	0.224553	0.128	3	1.03128	1.192	3	0.543694	0.186
4	0.487108	0.253	4	0.115698	0.06	4	0.469902	0.116	4	0.33632	0.09
4	0.526254	0.098	4	0.222004	0.044	4	0.552638	0.181	4	0.395332	0.113
3	0.885197	0.829	4	0.177286	0.094	4	0.569207	0.155	4	0.394278	0.127
4	0.551921	0.216	3	0.214832	0.105	3	0.71346	0.174	3	0.417723	0.096
3	1.05375	0.692	4	0.210558	0.033	4	0.49209	0.203	4	0.370841	0.099
1	3.50764	4.498	3	0.228553	0.074	3	0.836004	0.58	3	0.514389	0.19
5	-0.22803	0.083	1	0.397565	0.178	1	2.16863	1.227	1	1.07895	0.76
4	1.06788	0.881	2	0.231408	0.308	2	0.819932	0.47	2	0.591858	0.358
4	0.872695	0.563	3	0.148874	0.072	3	0.595589	0.25	3	0.34278	0.2
4	1.29332	0.776	2	0.275138	0.143	2	0.883287	0.276	2	0.477848	0.258
4	1.64647	0.891	5	0.126628	0.032	5	0.253892	0.099	5	0.136759	0.081
3	7.41352	41.176	3	0.200365	0.122	3	0.58347	0.169	3	0.441471	0.187
4	6.15667	6.239	4	0.225233	0.047	4	0.352675	0.068	4	0.356451	0.086
4	1.20488	1.413	4	0.152918	0.061	4	0.408413	0.205	4	0.310692	0.132
3	9.55041	131.154	4	0.21794	0.137	4	0.559221	0.347	4	0.452104	0.287
3	4.96544	21.274	1	0.240306	1.026	1	5.81045	12.294	1	1.09001	3.524
3	10.3511	125.019	3	0.0362439	0.099	3	0.673295	0.44	3	0.387376	0.168
3	9.71906	56.401	4	0.195971	0.053	4	0.546452	0.263	4	0.42324	0.106
4	1.10827	0.345	1	0.424738	0.883	1	-3.49937	1.881	1	1.43902	0.321
4	2.20335	5.606	3	0.20796	0.083	3	0.731043	0.287	3	0.481086	0.144
4	0.954144	0.701	2	0.994905	0.261	2	1.36266	0.921191	2	1.48387	0.352
3	4.04627	1.732	5	0.225973	0.073	5	0.37686	0.38376	5	0.381969	0.084
4	0.821753	0.403	4	0.243481	0.053	4	0.349426	0.201453	4	0.428471	0.079
3	6.34778	37.307	4	0.227482	0.05	4	0.406393	0.293118	4	0.389457	0.118
1	13.3855	165.19	4	0.20747	0.082	4	0.37241	0.246	4	0.303469	0.085
2	8.04282	24.902	5	0.198489	0.031	5	0.289421	0.217502	5	0.306472	0.076
3	9.24886	17.51	4	0.229981	0.053	4	0.463877	0.336304	4	0.456973	0.073
2	0.927608	1.897	4	0.383976	0.067	4	0.701936	0.176138	4	0.662957	0.117
5	1.20267	0.365	3	0.366957	0.117	3	0.616813	0.51214	3	0.666939	0.167
3	3.97437	6.393	4	0.240468	0.089	4	0.475296	0.559098	4	0.425453	0.13
4	0.842845	1.794	5	0.144468	0.087	5	0.194424	0.209	5	0.179474	0.071
4	6.91727	1.457	4	0.404949	0.14	4	0.876757	0.665026	4	0.564889	0.305
4	19.4464	10.696	2	0.961918	0.225	2	1.93968	0.863425	2	1.88985	0.407
1	2.08024	222.935	2	0.686867	0.364	2	1.41158	1.1627	2	1.21283	0.457
3	9.69933	0.73	5	0.170486	0.039	5	0.267411	0.243	5	0.27347	0.081
4	6.61926	0.123	5	0.189481	0.051	5	0.303372	0.350656	5	0.296469	0.085
1	-3.45844	12.72	3	0.565947	0.146	3	1.01944	1.54618	3	0.981931	0.19
3	2.69903	0.745	4	0.227486	0.038	4	0.489322	0.48857	4	0.467473	0.074
2	2.27851	1.35302	4	0.278474	0.071	4	0.655385	0.314049	4	0.60545	0.136
5	0.279897	0.281344	3	0.402954	0.127	3	0.9817	0.822272	3	0.768949	0.139
4	0.363426	0.203504	3	0.287962	0.103	3	0.637872	0.351392	3	0.644943	0.155
4	0.952005	1.35609	3	0.377968	0.087	3	0.831783	0.593364	3	0.741932	0.187
4	0.55229	0.575791	4	0.172968	0.088	4	0.459852	0.406752	4	0.413973	0.073
5	0.580419	0.2225	4	0.229968	0.087	4	0.51986	0.3825	4	0.58792	0.219
4	1.08666	0.918464	3	0.39045	0.136	3	0.973317	0.501483	3	0.767422	0.214
4	1.98476	0.653293	4	0.211483	0.047	4	0.548271	0.62765	4	0.430468	0.089
3	0.8238	0.54742	3	0.312481	0.052	3	0.689341	0.434704	3	0.602454	0.125
4	1.32794	1.53316	4	0.214985	0.041	4	0.535938	0.168567	4	0.441945	0.152
5	0.368413	0.239391	4	0.174461	0.108	4	0.479378	0.333103	4	0.397454	0.127
4	3.9912	15.9007	4	0.165973	0.073	4	0.274915	0.233714	4	0.205977	0.063
2	21.9639	70.139	4	0.201463	0.101	4	0.42633	0.466143	4	0.347458	0.116
2	14.275	24.5321	3	0.749941	0.161	3	1.77902	5.43875	3	0.924847	0.418
5	0.363184	0.866549	4	0.192472	0.076	4	0.900435	5.65866	4	0.282462	0.103
5	2.10499	6.88956	2	0.779355	0.398	2	13.3241	224.006	2	1.01233	0.471
3	11.9814	18.2001	3	0.393937	0.172	3	8.65453	196.113	3	0.653911	0.245
4	1.61994	4.27905	4	0.229976	0.065	4	0.639821	0.490099	4	0.49495	0.137
4	2.37446	2.84261	4	0.192482	0.049	4	0.404371	0.354698	4	0.287464	0.098
3	5.98101	5.4634	4	0.235965	0.097	4	0.673756	0.668432	4	0.466931	0.189
3	1.1726	1.09499	4	0.191982	0.049	4	0.44694	0.164352	4	0.348982	0.048
3	1.60076	0.65966	4	0.113482	0.049	4	0.536413	0.239062	4	0.486463	0.101
4	0.49786	0.382486	3	0.314815	0.095118	3	0.718741	0.299874	3	0.636814	0.0984
4	2.06582	5.96804	4	0.24025	0.097272	4	0.479199	0.237523	4	0.554244	0.1155
3	5.9332	11.7951	4	0.193336	0.057116	4	0.38228	0.21248	4	0.339325	0.087724
4	1.33421	0.805066	4	0.243973	0.0742	4	0.473924	0.20713	4	0.387973	0.074624
3	1.02214	0.984576	2	0.166233	0.04522	2	0.268183	0.18224	2
4	1.63185	3.13996	4	0.200989	0.0312	4	0.515921	0.2178	4	0.419976	0.066375
4	0.497346	0.423226	4	0.227484	0.04312	4	0.49243	0.19044	4	0.407472	0.07682
4	0.349778	0.609102	2	0.851834	0.453888	2	1.51876	0.65714	2	1.44777	0.630154
4	0.428273	0.620945	3	0.468992	0.1593	3	0.962866	0.503319	3	0.844964	0.234546
3	7.38299	64.4781	4	0.210974	0.0708	4	0.475905	0.260414	4	0.487951	0.135018
4	2.09545	8.34724	3	0.710961	0.10692	3	1.23865	0.970212	3	1.07889	0.300464
2	16.5503	162.897	4	0.345964	0.097695	4	0.674904	0.26404	4	0.580954	0.12546
3	11.3448	49.8748	4	0.233969	0.08525	4	0.466895	0.287268	4	0.407966	0.092943
4	0.738711	0.790847	4	0.194985	0.041638	4	0.371903	0.26592	4	0.364966	0.09312
4	0.376302	0.5412	4	0.194282	0.049268	4	0.334219	0.2216	4	0.302274	0.070416
4	0.680775	0.616955	4	0.252968	0.0882	4	0.519883	0.31944	4	0.457943	0.155955
4	0.434927	0.199346	2	1.30942	0.232275	2	2.14927	0.62212	2	2.05024	0.704106
4	0.727387	0.309483	3	0.567918	0.2236	3	1.07678	0.594944	3	0.86291	0.246975
3	0.764691	0.434568	3	0.920449	0.138424	3	2.14323	0.751617	3	1.35539	0.303208
4	0.585201	0.23325	4	0.426997	0.144	4	0.878961	0.24375	4	0.620985	0.177062
4	0.380229	0.35217	4	0.224973	0.07442	4	0.544847	0.418476	4	0.31996	0.1096
4	0.466928	0.198263	3	0.433961	0.107865	3	0.927883	0.321315	3	0.69394	0.165025
2	0.264142	0.29645	4	0.301976	0.066034	4	0.658801	0.544209	4	0.613928	0.196912
4	0.646875	0.343294	4	0.188977	0.062348	4	0.365888	0.30654	4	0.370946	0.1472
4	0.958274	0.6179	3	0.660904	0.26358	3	1.22471	0.782748	3	1.00674	0.707208
2	3.43827	2.0066	4	0.244966	0.09352	4	0.495953	0.129198	4	0.38895	0.136104
3	3.30014	2.48367	5	0.0869851	0.04077	5	0.182882	0.324648	5	0.126979	0.057772
4	0.544835	0.452211	3	0.296973	0.073125	3	0.916829	0.46754	3	0.795934	0.182112
3	2.57617	2.27749	3	0.41392	0.220426	3	0.830704	0.811272	3	0.730855	0.39744
4	0.820842	0.43239	2	0.883289	0.577608	2	1.49071	2.17818	2	1.54223	0.73326
4	0.610832	0.460275	3	0.477995	0.013098	3	0.994811	0.518556	3	0.914812	0.51558
4	0.5039	0.273728	3	0.563922	0.213156	3	1.17171	0.80401	3	0.767877	0.3375
4	0.384192	0.296707	3	0.445862	0.379488	3	0.735484	1.41308	3	0.614833	0.456917
4	1.09041	1.60439	3	0.448903	0.26524	3	0.764748	0.690242	3	0.650878	0.3348
2	8.14114	14.678	4	0.343968	0.08772	4	0.437768	0.63434	4	0.543943	0.15691
3	1.19773	0.737185	4	0.212969	0.08586	4	0.463821	0.489132	4	0.392946	0.148902
3	11.6593	27.874	5	0.197979	0.058206	5	0.28674	0.712932	5	0.281888	0.307134
4	3.11801	8.336	3	0.654901	0.270504	3	1.02371	0.7981	3	0.924901	0.272366
4	1.31728	1.96594	3	0.605929	0.195216	3	0.818809	0.522738	3	0.726941	0.160848
3	4.94851	12.2956	4	0.261968	0.086524	4	0.503919	0.2232	4	0.478985	0.041769
4	1.31539	1.66546	4	0.0948889	0.304442	4	0.421784	0.591689	4	0.347943	0.156825
4	0.742288	1.95219	5	0.0734883	0.032085	5	0.163199	0.824551	5	0.156479	0.05858
3	14.6618	178.089	5	0.0754846	0.04223	5	0.238119	1.04401	5	0.171461	0.107512
4	2.21084	8.66802	2	1.38027	0.61876	2	2.37886	1.76278	2	1.87904	1.25748
5	0.128743	0.704094	4	0.166442	0.15759	4	0.508377	0.336375	4	0.404412	0.241604
3	4.65132	23.7801	3	0.247986	0.03813	3	0.661929	0.193952	3	0.60795	0.13629
3	1.36036	1.75365	3	0.737915	0.234242	3	1.17976	0.664003	3	1.0489	0.264735
2	5.44595	12.4609	3	0.438783	0.1736	3	0.907565	0.770211	3	0.663804	0.1148
3	1.48768	0.87368	5	0.171965	0.095188	5	0.44186	0.382416	5	0.299973	0.07412
3	1.01571	0.783428	2	1.49191	0.256188	2	5.35242	4.33009	2	2.64675	0.6926
3	0.804518	1.3206	5	0.0564558	0.120989	5	0.189116	1.05344	5	0.135472	0.076608
3	0.793631	1.01198	5	0.0679831	0.046428	5	0.212932	0.186615	5	0.181981	0.052812
4	0.477747	0.693559	2	1.51785	0.399312	2	2.95599	2.77539	2	2.14795	0.129314
4	0.45888	0.329302	5	0.0709845	0.0426	5	0.17588	0.32968	5	0.136842	0.43225
5	0.333734	0.7282	4	0.255999	0.002051	4	0.537806	0.53088	4	0.375977	0.06195
3	2.15017	2.26557	5	0.0634839	0.0442	5	0.155342	0.432218	5	0.085487	0.035712
3	3.9781	2.47103	3	0.493518	0.146185	3	0.987862	1.94519	3	0.839497	0.204852
4	0.585825	0.48042	4	0.432928	0.19783	4	1.44247	1.45882	4	0.749964	0.099465
4	0.460822	0.4872	4	0.196695	0.051792	4	0.564548	0.4554	4	0.404714	0.00052
5	0.131334	0.45492	2	1.71228	0.595761	2	5.67825	6.15539	2	2.46228	0.599443
5	0.286345	0.425574	4	0.196554	0.047306	4	0.309356	0.589764	4	0.280513	0.160966
2	3.47684	1.80894	2	1.66333	0.452811	2	21.2144	81.605	2	3.26343	0.18556
4	0.594318	0.498852	3	0.746403	0.265384	3	1.18518	0.87408	3	1.0695	0.003354
3	0.748841	0.434472	2	0.821482	0.05052	2	1.64249	0.022998	2	0.95948	0.05466
3	3.53701	5.45186	3	0.686409	0.249849	3	1.32489	1.68432	3	0.964299	0.550935
3	3.72267	5.95056	2	1.5173	0.546281	2	2.32421	0.79092	2	1.79838	0.33594
5	1.77734	1.8044	3	0.453936	0.1751	3	0.77389	0.302328	3	0.745972	0.077998
2	7.97705	67.566	4	0.188976	0.065	4	0.441817	0.50184	4	0.361968	0.088644
5	0.165378	0.333558	3	0.463913	0.23828	3	1.0029	0.267399	3	0.710958	0.114366
5	0.208879	0.332415	3	0.389995	0.013452	3	0.830891	0.297988	3	0.581972	0.0756
2	20.9587	19.925	3	0.541953	0.128118	3	0.971881	0.326634	3	0.789884	0.31876
5	0.197905	0.26133	4	0.280699	0.042	4	0.556664	0.137268	4	0.561673	0.113646
4	1.3233	1.91256	2	1.42841	0.251566	2	1.84441	0.240622	2	2.09538	0.320166
5	0.13534	0.439192	4	0.171997	0.009	4	0.389944	0.15264	4	0.358974	0.070357
3	5.78226	44.2504	4	0.272983	0.04794	4	0.665452	1.50107	4	0.522973	0.07372
4	5.70705	10.8116	4	0	0	4	0.414905	0.25916	4
4	0.284302	1.12867	3	0.435984	0.045036	3	1.01488	0.33885	3	0.731988	0.03277
2	27.3106	78.124	4	0	0	4	0.465966	0.094464	4
4	0.399065	1.38626	2	1.10298	0.049381	2	1.87385	0.408736	2	1.73395	0.141678
2	20.3715	114.867	3	0.550699	0.04128	3	1.01062	0.269248	3	0.792688	0.07212
3	1.42642	0.212524	3	0.377277	0.024412	3	0.784169	0.31964	3	0.625269	0.045402
2	2.84409	1.11444	3	0.542969	0.08398	3	1.0499	0.274138	3	0.842961	0.108185
3	1.89627	3.36604	2	0.79689	0.104832	2	1.46086	0.190076	2	1.11789	0.103827
2	3.83837	0.352936	4	0	0	4	0	0	4
3	1.61595	0.144768	3	0.684934	0.18125	3	1.07781	0.529396	3	0.83984	0.439765
4	0.664883	0.32042	4	0	0	4	0.551414	0.23436	4	0.492439	0.16761
3	1.38577	0.618456	4	0.341968	0.086625	4	0.805781	0.599097	4	0.526946	0.14697
3	1.16575	0.6771	5	0	0	5	0.0859026	0.266785	5
3	1.57175	0.676284	4	0.204952	0.132022	4	0.881976	2.80473	4	0.566943	0.157504
4	0.874634	0.2201	4	0.1835	0	4	0.443449	0.14058	4	0.353488	0.034
2	3.31998	1.4364	3	0.362477	0.06344	3	0.871363	0.376621	3
4	0.58287	0.35618	3	0.372596	0.127866	3	0.851392	0.68832	3	0.753559	0.230178
4	0.775785	0.587805	4	0.208669	0.063744	4	0.428608	0.229824	4	0.365662	0.081774
4	4.75296	0.121248	4	0.15997	0.0835195	4	0.433823	0.485471	4	0.351955	0.1242
3	1.38282	0.482496	4	0.289464	0.0989775	4	0.694284	0.59122	4	0.501453	0.1278
4	0.649951	0.133984	4	0.223982	0.049894	4	0.644909	0.24856	4	0.452961	0.108
2	3.6055	1.3589	3	0.377939	0.166349	3	0.868853	0.4035	3	0.57893	0.19092
3	1.36056	0.410048	4	0.292483	0.0465904	4	0.644442	0.15903	4	0.518466	0.092672
3	1.03816	0.34996	3	0.746159	0.934615	3	12.4177	54.383	3	1.01826	0.669072
3	1.33982	0.4816	2	2.26727	0.623679	2	5.66015	3.68694	2	1.60949	0.032682
2	2.32474	0.51688	2	0.90933	0.467089	2	5.96331	3.26914	2	1.40934	0.426503
4	0.510876	0.33858	2	1.30188	0.323666	2	4.18357	1.18951	2	1.81794	0.17388
3	4.02038	15.4019	4	0.181991	0.0256956	4	0.356993	0.017985	4	0.253993	0.019328
4	1.24175	2.04566	3	0.576466	0.0942795	3	1.44719	0.841035	3	0.904483	0.0459
4	2.25065	11.9309	3	0.589901	0.270079	3	1.10595	0.14202	3	0.875952	0.130272
5	0.179846	0.42294	3	0.451912	0.240809	3	1.14188	0.320016	3	0.834978	0.060415
4	1.01304	2.63538	4	0.151988	0.0319134	4	0.415965	0.095976	4	0.376997	0.006992
4	0.429456	0.12087	2	0.608822	0.488586	2	1.555	0.003488	2	1.58698	0.060336
3	1.33232	0.50042	4	0.156499	0.00392265	4	0.346353	0.40158	4	0.339494	0.016107
3	1.84926	1.0357	2	0.731965	0.0945688	2	1.38299	0.01523	2	1.24998	0.058184
4	0.815451	0.660452	4	0.198997	0.0091336	4	0	0.024871	4
4	0.416705	0.80727	3	0.283493	0.0193144	3	0.924245	17.1395	3	0.48643	0.192156
4	1.09323	0.749628	3	0.211479	0.0585225	3	0.691368	0.3627	3	1.16344	0.163744
4	0.965871	0.35237	3	0.238962	0.104592	3	0.749869	0.360018	3	0.624999	0.002168
3	2.5758	3.28229	2	0.79244	0.164927	2	1.85343	0.204932	2	1.61247	0.09429
4	1.37325	0.67588	2	0.638458	0.114481	2	1.80994	1.5337	2	1.19341	0.236208
3	18.1081	501.817	4	0.147482	0.0498716	4	0.686345	0.42408	4	0.400481	0.05304
2	21.2737	126.852	5	0	0	5	0.0859597	0.110376	5
2	22.3728	81.51	3	0.179964	0.0990902	3	0.814863	0.376075	3	0.425963	0.1017
2	27.8352	29.469	2	0.863849	0.414713	2	1.73183	0.470912	2	1.1759	0.279
4	1.44378	0.59736	3	0.512948	0.143277	3	1.19088	0.320922	3	0.879963	0.10005
3	11.5741	68.873	3	0.301451	0.133903	3	1.01642	0.2139	3	0.740468	0.08743
3	6.49777	6.109	4	0.16647	0.0815875	4	0.528318	0.498972	4	0.473478	0.059878
3	6.82476	6.124	1	1.98356	1.19828	1	3.06973	0.732353	1	1.49089	0.3042
4	3.79751	1.33747	4	0.294484	0.043804	4	0.621409	0.24804	4	0.474474	0.07215
2	12.0255	6.851	4	0.21299	0.0273042	4	0.461833	0.457652	4	0.425994	0.015747
4	1.94815	0.949264	4	0.229992	0.0210395	4	0.418952	0.130754	4	0.375981	0.051136
2	12.7518	3.385	4	0.319484	0.044712	4	1.04318	0.88894	4	0.562489	0.030537
4	2.55322	2.13065	5	0.166994	0.0175458	5	0.315867	0.36386	5	0.22699	0.027132
3	5.36742	5.695	4	0.166999	0.00404172	4	0.291997	0.00789	4	0.250991	0.02494
3	1.23091	1.62769	4	0.0649964	0.00976465	4	0.240963	0.10155	4	0.210999	0.001504
3	2.10373	0.75328	3	0.439466	0.0943909	3	4.82072	297.098	3	0.676461	0.105747
2	6.65315	31.097	4	0.210994	0.0168925	4	0.291747	0.693216	4	0.250988	0.03393
2	8.89123	8.962	3	0.762945	0.150466	3	1.03684	0.447645	3	0.838948	0.14248
4	1.68722	0.77544	3	0.707949	0.141053	3	1.03591	0.252288	3	0.823946	0.14712
5	0.154939	0.166455	2	1.75698	0.0525642	2	2.08796	0.113594	2	1.84499	0.036216
3	1.51377	0.621452	2	1.0744	0.274464	2	1.34038	0.33904	2	1.10842	0.212175
2	3.63057	1.19136	4	0.509963	0.101745	4	0.648915	0.233392	4	0.468985	0.041268
3	2.48768	0.885772	4			4			4
3	2.46819	0.841624	4			4			4
4	0.57436	0.382336	4			4			4
1	13.7007	65.19	2			2			2
4	2.39835	3.1405	3			3			3
4	1.12692	2.9667	2			2			2
4	1.16116	5.04504	2			2			2
4	3.63261	24.3586	2			2			2
5	0.580429	1.56323	3			3			3
4	0.347963	0.102675	4			4			4
4	0.47193	0.192661	4			4			4
3	7.98573	214.47	4			4			4
4	0.328902	0.26832	4			4			4
3	1.58881	0.50876	4			4			4
3	1.60679	0.582332	4			4			4
2	4.46863	1.0043	3			4			4
2	1.59815	0.96302	3			4			4
4	0.928925	0.205581	3			3			3
4	0.17043		3	1.22491	0.253248	3			3
4	0.02688		4	0.551486	0.03725	4			4
4	0.34565		3	1.23145	0.14148	3			3
2	4.31508		3	0.79696	0.109617	4			4
3	0.84632		1	4.16595	0.14306	3	1.14771	0.794439	3	1.20497	0.090486
2	4.69161		4	0.799975	0.067639	4	0.483484	0.044225	4	0.492424	0.20839
2	3.04666		4	0.396	0	3	0.999429	0.1935	3	1.17041	0.25536
2	4.34907		3	1.4185	0.004866	3	0.673808	0.5258	3	0.72596	0.108692
3	2.51635		3	1.08749	0.02994	1	3.48362	1.02929	1	3.61592	0.226712
4	0.72848		3	1.50396	0.120428	4	0.707997	0.00714	4	0.662958	0.11439
4	0.59823		4	0.343999	0.002414	4	0.310949	0.138752	4	0.347976	0.064974
4	0.2175		3	0.938462	0.10404	3	1.26131	0.531867	3	1.29544	0.173466
4	0.56282		4	0.477991	0.023953	3	0.890499	0.003846	3	0.862489	0.031072
4	0.38216		3	1.13346	0.11676	3	1.21797	0.074284	3	1.42695	0.139104
4	0.39087		2	2.53538	0.329508	4	0.323992	0.020706	4	0.295988	0.03204
4	0.30081		3	1.34497	0.091494	3	0.822499	0.001773	3	0.80859	13.4534
3	2.41805		4	-0.2085	0	4	0.452921	0.216216	4	0.443985	0.0398
3	1.75344		3	0.381922	0.213474	3	1.01245	0.135656	3	1.11336	0.381261
4	0.2835		3	0.734938	0.169568	2	2.38935	0.419554	2	2.50041	0.259284
3	0.6916		4	0.451463	0.1017	3	1.30691	0.254904	3	1.42493	0.20496
4	0.0834		2	1.49092	0.220235	4	0	0	4	0	0
3	1.1924	1.6502	3	1.05992	0.220384	3	0.648938	0.168895	3	0.769956	0.120045
4	0.47646	0.109068	4	0.438988	0.03363	3	0.749982	0.048608	3	0.801853	5.88308
3	1.23626	0.664832	4	0.361452	0.130465	4	0.482465	0.09478	4	0.484489	0.0295
3	1.3076	1.09551	5	0	0	2	1.44568	0.868889	2	1.4459	0.270882
1	15.6916	5.06808	4	0.201935	0.178284	3	1.19798	0.052941	3	1.25796	0.10701
4	0.850983	0.047649	1	3.00043	0.192242	4	0.575915	0.2325	4	0.597986	0.03835
4	0.624881	0.326196	4	0.702482	0.04832	4	0.409452	0.131364	4	0.336452	0.131446
3	4.2529	4.38582	2	1.03396	0.0962	5	0.102964	0.09825	5	0	0
3	2.10742	0.232064	3	1.23995	0.131928	4	0.223944	0.15252	4	0.240958	0.11596
3	2.4388	0.55738	4	0.326492	0.02074	1	3.90127	0.624386	1	3.9973	0.537312
4	0.522858	0.389025	4	0.655469	0.085845	4	0.754323	0.48384	4	0.737448	0.1416
3	2.23022	0.774592	3	1.00396	0.110124	2	2.49243	1.57177	2	2.15395	0.1485
4	0.849982	0.04995	3	0.506417	0.228422	3	3.50253	12.2528	3	2.02194	0.169722
3	2.50607	1.16598	5	0	0	4	0.760196	3.57181	4	0.32047	0.080936
2	6.20764	2.34621	5	0	0	4	0.999874	1.71585	4	0.854447	0.145256
3	3.24862	1.04787	1	4.4465	1.3604	3	2.33774	0.715024	3	1.99797	0.085002
4	0.508493	0.0192	4	0.192	0	3	1.73052	5.43334	3	0.823384	0.31672
3	0.987935	0.17945	3	0.9425	0	5	0.880686	0.860524	5	0	0
3	1.09598	0.054028	3	0.7525	0	5	0.169398	0.278495	5	0	0
4	0.95647	0.08165	4	-0.165	0	1	8.11602	68.4469	1	5.8137	0.8169
2	3.08921	2.16894	3	-0.130541	0.1122	4	0.497428	1.566	4	0.308958	0.1153
3	1.66593	0.197632	4	-0.2745	0	3	6.59832	222.435	3	1.13142	0.2265
4	1.11097	0.077654	2	1.0699	0.2685	3	0.847192	0.8436	3	0.922428	0.1977
4	0.746412	0.241152	4	0.0195	0	4	0.156765	0.6432	4	0	0
5	0.217975	0.069471	4	0.307	0	3	0.990412	0.2403	3	1.1084	0.2742
4	0.301937	0.172135	4	0.002	0	4	0.278377	0.336	4	0	0
1	6.60179	1.95811	4	0.0719307	0.19	2	1.95388	0.3249	2	1.486	0
4	0.561376	0.34092	4	0.028	0	4	0.240445	0.1512	4	0.191455	0.1226
2	3.53129	1.9566	4			4	0.656	0	4	0.514	0
3	5.37431	15.579	4			4	0.296961	0.1072	4	0.292	0
4	2.02236	27.7948	4			4	0.665927	0.2011	4	0.652883	0.321
4	1.32486	1.74316	4			4	0.561792	0.5688	4	0.602	0
3	2.87167	0.907616	2			4			4
3	2.79653	8.1286	4			4			4
5	1.21568	0.875265	3			4			4
5	0.162426	0.20304	4			4			4
1	18.8801	146.862	4			2			2
4	0.77263	1.015	4			4			4
3	8.81289	75.6438	3			3			3
3	0.836426	0.2018	2			4			4
4	0.179	0	3			4			4
3	1.1124	0.2716	1			4			4
4	0.254452	0.1302	2			3			3
2	2.95154	1.2648	4			2			2
4	0.3495	0	2			3			3
4	0.747876	0.3392	4			1			1
4	0.306959	0.1128	4			2			2
4	0.946827	0.4746	2			4			4
4	0.528797	0.5552	4			2			2
4	0.473956	0.12	4			4			4
4	0.492279	0.6054	5			4			4
4	0.580665	0.918	3			2			2
2	1.82938	0.322	3			4			4
4	0.507953	0.129	1			4			4
3	0.948853	0.4036	5			5			5
4	0.565449	0.1394	3			3			3
4	0.801933	0.1838	3			3			3
4	0.466727	0.747	3			1			1
3	2.40169	2.22	4			5			5
2	3.01235	1.792	2			3			3
3	0.762938	0.1709	4			3			3
1	11.0689	15.5363	4			3			3
2	4.66916	5.0432	3			4			4
4	0.390419	0.223	3			2			2
2	15.8925	150.452	2			4			4
4	0.902027	1.2952	3			4			4
4	0.577948	0.1438	4			3			3
2	4.60884	4.5556	3			3			3
4	0.313455	0.1245	4			2			2
4	0.152945	0.1494	4			3			3
5	0.147469	0.0839	4			4			4
3	1.26327	2	4			3			3
3	3.28572	25.424	4			4			4
1	13.0414	33.9882	3			4			4
5	0.700755	0.6712	3			4			4
3	1.19976	0.6534	2			4			4
3	2.28557	5.2776	2			4			4
3	0.512288	0.58	5			3			3
4	0.757235	2.0966	4			3			3
2	1.46666	0.9312	4			2			2
4	0.1453	0	4			2			2
4	0.2565	0.273	5			5			5
3	0.282575	0.6168	4			4			4
3	0.510544	0.1542	1			4			4
2	1.7678	0	5			4			4
3	1.30879	0.3004	4			5			5
4	0.330109	0.249	3			4			4
3	0.3172	0	3			1			1
4	0.841394	0.5649	2			5			5
4	0.284408	0.2512	2			5			4
4	0.2986	0	1			4			3
4	0.649043	0.1568	5			3			3
4	0.910648	0.4156	4			3			2
3	1.6846	0	4			2			2
3	0.304984	0.3188	3			2			1
2	1.99484	0.4516	4			1			5
2	3.9861	13.42	4			5			4
5	0.233183	0.046	3			4			4
4	0.83903	0.74	4			4			3
4	0.6633	0	5			3			4
4	0.329974	0.0708	5			4			4
5	0.163687	0.035	2			4			3
4	0.917812	1.884	3			3			4
1	10.9478	38.0747	3			4			5
4	0.179166	0.092	4			5			5
3	2.801	6.304	1			5			2
3	1.02615	0.6892	4			2			3
2	8.59045	39.9858	4			3			3
2	10.2615	21.7443	4			3			4
1	28.6458	150.703	4			4			1
5	0.196602	0.2691	2			1			4
4	0.543755	0.946	3			4			4
4	2.6526	19.8748	1			4			4
3	5.23112	58.8855	3			4			4
4	2.18103	51.6765	2			4			2
4	1.66802	15.6544	4			2			3
3	10.7181	296.751	3			3			1
4	1.66091	4.632	4			1			3
5	0.0954794	0.3304	4			3			2
5	0.269049	0.415	3			2			4
2	1.50564	2.908	3			4			3
3	0.367241	0.4364	2			3			4
3	0.294621	1.313	2			4			4
4	1.18836	0.37	2			4			3
1	5.90846	28.875	3			3			3
4	0.929952	0.1302	3			3			2
4	0.407394	0.29	4			2			2
4	0.491973	0.0747	3			2			2
4	0.77281	0.52	3			2			3
2	2.52975	0.6752	4			3			3
3	2.54077	11.6032	1			3			4
1	27.8279	16.7212	2			4			3
3	2.0575	0	4			3			3
2	5.87599	1.3904	3			3			4
4	0.98645	0.1357	2			4			1
3	3.51473	2.102	2			1			2
4	0.876458	0.1154	3			2			4
3	3.47126	2.03	3			4			3
3	2.43977	0.6176	4			3			2
2	5.794	0	3			2			2
2	3.81028	1.9744				2			3
2	2.0095	0				3			3
3	1.21093	0.1826				3			4
3	1.47278	0.603				4			3
4	0.87141	0.2466				3
3	1.13494	0.1747
3	0.88345	0.1383
4	2.29633	3.2016
1	34.3667	58.9177
2	15.3837	32.4974
4	0.49094	0.1648
3	0.906	0
2	2.1145	0
2	2.20289	0.31
3	1.31137	0.3652
3	1.49052	1.3068
4	0.457474	0.0708
3	0.969	0
