# Supplementary material for: Long-term effect of soil and water conservation measures on runoff, sediment and their relationship in an orchard on sloping red soil of southern China
Source: PLoS One. 2018 Sep 7;13(9):e0203669. doi: 10.1371/journal.pone.0203669 (PMC6128633; doi:10.1371/journal.pone.0203669)
Supplement: S3 Table — (XLSX) [file pone.0203669.s003.xlsx]

## Sheet: Sheet1
Year	runoff(mm)				Soil erosion modulus(t/km2)
	Clean-tillage	Grass strip	Intercropping	Level terrace	Clean-tillage	Grass strip	Intercropping	Level terrace
2001	215.93	10.1	58.8	25.2	8284.61	9.762	148.24	24.6
2002	681.9	35.1	207.4	44.7	6580.92	10.817	2952.65	11.6
2003	343.7	13.6	39.5	25.4	2283.46	4.662	167.271	7.2
2004	370.6	11.2	284.3	20.9	2481.23	5.233	3128.25	5.9
2005	160.78	11.2	50.4	21.2	905.656	5.152	32.622	9.6
2006	130.8	6.87634	42.8	17.0399	586.662	4.203	446.435	6.556
2007	73	13.6191	18.041	14.3346	302.022	4.01687	14.3119	6.91481
2008	114.7	10.9575	49.8839	20.8139	370.066	6.05754	115.603	7.41916
2009	38.9	3.91508	16.5602	10.7918	35.6574	2.77045	14.0871	3.90191
2010	234	23.4562	69.0732	33.8902	1215.43	7.63571	390.402	4.9592
2011	28.8	6.852	8.452	6.2	27.9631	2.45701	5.82939	4.488
2012	119.7	41.3735	62.711	50.258	309.53	5.68836	329.613	6.85
2013	76.2	21.72	42.957	29.145	256.98	1.6968	63.7243	4.179
2014	109.9	10.915	84.419	20.883	732.003	2.3219	598.787	2.4256
2015	139.808	24.09	85.53	35.022	165.434	5.4592	146.685	4.2906
