# Supplementary material for: Long-term effect of soil and water conservation measures on runoff, sediment and their relationship in an orchard on sloping red soil of southern China
Source: PLoS One. 2018 Sep 7;13(9):e0203669. doi: 10.1371/journal.pone.0203669 (PMC6128633; doi:10.1371/journal.pone.0203669)
Supplement: S4 Table — (XLSX) [file pone.0203669.s004.xlsx]

## Sheet: Sheet1
	Surface runoff coefficient				Rainfall erosivity coefficient（kg/mm)
	Clean-tillage	Grass strip	Intercropping	Level terrace	Clean-tillage	Grass strip	Intercropping	Level terrace
1	0.18546	7.11553	0.00867	0.00838	0.0505	0.12732	0.02164	0.02113
2	0.37705	3.63888	0.01941	0.00598	0.11468	1.63265	0.02472	0.00641
3	0.23985	1.59348	0.00949	0.00325	0.02756	0.11673	0.01773	0.00502
4	0.28455	1.90512	0.0086	0.00402	0.21829	2.40191	0.01605	0.00453
5	0.10367	0.58396	0.00722	0.00332	0.0325	0.02103	0.01367	0.00619
6	0.13087	0.58696	0.00688	0.00421	0.04282	0.44666	0.01705	0.00656
7	0.07292	0.30169	0.0136	0.00401	0.01802	0.0143	0.01432	0.00691
8	0.0979	0.31586	0.00935	0.00517	0.04258	0.09867	0.01777	0.00633
9	0.03297	0.03022	0.00332	0.00235	0.01404	0.01194	0.00915	0.00331
10	0.14034	0.72894	0.01407	0.00458	0.04143	0.23414	0.02033	0.00297
11	0.03205	0.03112	0.00763	0.00273	0.00941	0.00649	0.0069	0.00499
12	0.06409	0.16573	0.02215	0.00305	0.03358	0.17648	0.02691	0.00367
13	0.05702	0.19229	0.01625	0.00127	0.03214	0.04768	0.02181	0.00313
14	0.06721	0.44765	0.00668	0.00142	0.05163	0.36619	0.01277	0.00148
15	0.07398	0.08755	0.01275	0.00289	0.04526	0.07762	0.01853	0.00227
