# Supplementary material for: Long-term effect of soil and water conservation measures on runoff, sediment and their relationship in an orchard on sloping red soil of southern China
Source: PLoS One. 2018 Sep 7;13(9):e0203669. doi: 10.1371/journal.pone.0203669 (PMC6128633; doi:10.1371/journal.pone.0203669)
Supplement: S5 Table — (XLSX) [file pone.0203669.s005.xlsx]

## Sheet: Sheet1
Clean-tillage		Grass strip		Intercropping		Level terrace
lnR	Ln(Ms)	lnR	Ln(Ms)	lnR	Ln(Ms)	lnR	Ln(Ms)
1.96991	2.78161	1.2928	-1.23306	-0.05887	-0.001	1.04671	-1.15614
-0.0202	-0.2459	-0.11657	-3.17966	-1.00042	-0.92887	-0.41329	-3.2264
2.38509	6.83414	0.94871	-0.78746	-0.75958	0.43696	1.10823	-0.25013
3.94662	6.8358	3.44314	2.46076	-0.74906	-0.23826	1.01498	-0.50319
1.01885	0.96356	0.72871	-1.47841	-0.08936	-0.69315	0.62937	-2.16369
2.54945	6.79605	0.97481	-1.26727	0.0488	-0.41249	0.81479	-2.14132
3.64021	8.05251	1.00002	-0.6002	-0.03101	-0.19967	0.91433	-1.7367
4.38726	7.76098	2.11704	-0.09179	0.7357	0.27231	1.59665	-1.85087
0.18232	0.89282	0.2195	-2.27789	-0.08942	-0.83241	-0.03132	-3.54046
0.81536	2.29193	-0.17626	-1.97544	-0.79858	0.41608	-0.17167	-5.57275
1.52606	2.03366	-0.7569	-2.90224	-1.17292	-0.96758	-0.34046	-3.02208
1.10194	0.83247	0.76402	-2.88957	0.15082	-0.89894	0.60668	-2.62141
1.43508	6.22359	0.66182	-0.8477	0.25177	-1.00512	0.14793	-2.57439
1.36098	3.14532	0.16039	-2.2481	-0.70263	-1.4065	-0.23986	-4.1799
2.69463	3.32042	1.51767	-1.2252	1.91317	0.67243	1.3097	-2.02344
4.86984	7.51267	4.39916	4.21392	2.23506	1.09192	2.58729	-1.27619
5.57025	7.19187	3.69972	4.39896	2.04215	0.65441	2.37197	-1.47753
2.99573	4.86371	1.00857	-0.19845	0.27815	-0.69917	0.71717	-2.59027
4.90082	7.61913	3.65884	3.18932	0.6856	-0.19601	1.44925	-2.68092
3.91602	6.09506	2.32224	4.18179	0.57208	-0.56387	0.83308	-2.39032
3.3322	5.4682	2.94627	3.98615	-0.80394	-0.96496	8.97989e-05	-2.40573
1.4816	1.68101	0.49763	-0.71458	0.36682	-1.00239	0.25655	-3.4296
2.12823	0.99806	0.63326	-1.60644	-0.29597	-1.39433	0.39363	-3.89713
3.03495	2.37639	1.28522	-1.08323	0.56236	-0.77871	0.99395	-2.97789
-0.22314	-0.69917	-0.84332	-3.23908	-1.1245	-1.8708	-0.3124	-3.92207
2.27213	2.49716	1.12481	-0.5468	0.43648	-0.58519	1.00656	-2.3936
3.21888	3.96536	1.35685	-0.24373	0.20542	-0.65585	0.91149	-2.42475
4.94307	6.42573	2.06593	0.061	1.12489	0.02567	1.80542	-1.65653
4.06732	5.64783	1.97061	0.6942	0.73728	-0.99425	1.50342	-2.40462
4.33205	6.53495	1.90071	-0.40347	1.12696	-0.02737	1.408	-2.17068
3.21084	6.40627	1.74839	2.3901	-0.29433	-1.52786	0.328	-3.39323
-1.20397	0.46625	-1.06978	-1.55685	-1.68481	-2.50104	-1.34078	-4.39006
1.41099	2.73813	0.68756	-1.22452	-0.33198	-1.29463	0.52632	-3.29684
0.83291	1.50807	-0.10401	-2.17948	-1.45557	-1.09661	-0.44624	-4.01738
-0.22314	-1.12086	-0.60882	-3.85375	-2.47893	-2.59027	-1.06132	-4.53751
0.18232	-0.61249	-0.18684	-3.24934	-1.30453	-2.51331	-0.78306	-4.46541
0.04593	0.42527	0.04614	-3.11227	-1.2357	-1.83258	-0.31878	-3.80317
0.26236	0.28518	0.22544	-2.52199	-1.06781	-1.50959	-0.12617	-3.3697
0.18232	6.65207	0.18069	-1.98559	-1.14918	-1.91732	-0.23541	-3.87762
1.22378	2.69679	1.23425	-0.8014	-0.2073	-0.37834	0.69722	-2.74887
3.70007	4.9614	3.70004	3.33909	0.1112	-0.1948	1.35117	-1.92621
2.59077	2.71879	2.59134	2.26933	-0.47663	-0.79851	0.71653	-3.11002
1.89912	5.20507	1.89977	0.99028	0.12625	-0.30111	0.81915	-2.66355
5.35833	7.20447	5.35836	5.60322	1.60599	0.50441	1.82155	-1.94701
0.63127	1.16938	0.63228	-1.51458	-0.62363	-1.66601	-0.07701	-3.30226
0	-1.04697	-0.0623	-3.28876	-0.95673	-2.51331	-0.56313	-4.40632
0.35767	2.73196	0.14194	-2.61456	-1.15168	-2.08747	-1.10896	-3.87762
1.51732	1.64673	0.39171	-1.93586	-1.06248	-1.2694	0.06835	-3.44515
1.58515	1.16127	0.60294	-2.44993	-0.35872	-1.3548	0.33945	-3.20893
3.19048	5.19286	1.35303	-0.6572	0.61613	-0.71744	1.0457	-2.52573
3.26194	5.3134	1.28027	-0.72732	-0.05109	-0.89894	0.70848	-2.75357
3.32504	5.35157	1.67373	-1.37833	0.37211	-0.63866	1.15421	-1.97688
2.96527	3.79939	0.93715	-2.21183	-0.24584	-0.58879	0.43777	-2.41128
3.44042	3.01259	0.64384	-2.53957	-0.22758	-1.00239	0.44515	-2.67075
0.74194	5.40688	1.75966	0.20653	-1.42584	0.02567	0.08619	-1.04299
0.47	0.30234	0.19864	-2.65498	-1.46009	-1.88387	-0.20996	-3.59721
1.6864	1.43894	-0.31328	-1.52878	-0.45776	-0.03459	0.65238	-3.0683
0.83291	0.84155	-0.33657	-2.38467	-1.08867	-1.34323	-0.1855	-3.34671
4.01638	4.91653	0.95381	-1.68474	0.29758	-0.89404	0.94093	-2.76145
2.36085	2.61594	0.04473	-2.05554	-0.67831	-1.22758	0.0289	-3.30226
2.37024	2.97606	1.40031	-0.72753	0.17502	-0.03563	1.23687	-1.88059
1.16315	1.6401	0.78051	-1.62137	-0.50022	-1.08176	0.64231	-2.98776
3.66099	5.99481	0.96146	-1.38161	-0.42401	-0.80968	0.79701	-2.54849
-0.51083	-0.23465	0.53381	-2.14679	-0.52831	-1.29463	0.31603	-3.06401
-0.91629	-0.61563	3.23972	3.76114	0.02812	-0.09651	0.66385	-2.00026
0.47	0.11848	-0.60796	-3.01573	-2.01608	-2.73337	-0.91906	-4.29036
0.40547	0.01979	-0.95684	-3.33907	-1.76077	-3.01593	-1.32031	-4.62537
0.26236	-0.17673	0.35728	-2.2343	-1.17016	-1.63476	0.0705	-3.38729
1.88707	1.63084	0.27058	-2.59043	-0.74499	-1.38827	0.23022	-3.50116
1.16315	1.15123	0.1275	-2.80153	-0.71881	-1.893	-0.37066	-4.26159
2.27213	2.70571	0.63206	-2.00181	-0.82294	-0.42113	0.46976	-2.36284
3.03495	3.84976	0.49765	-1.90068	-0.66933	-1.28948	0.33487	-2.88072
2.9069	5.24899	1.03015	-1.76239	0.12146	-0.69991	0.93022	-2.19235
2.34181	3.65581	1.42985	-1.45667	0.14836	-0.41551	0.89593	-2.55157
0.18232	-0.13504	0.7729	-1.73574	-0.21225	-0.72261	0.58613	-2.1308
-0.51083	-0.24408	0.81136	-0.97243	-0.70654	-0.09219	0.70177	-1.98735
-0.51083	0.27809	-0.39842	-2.95929	2.09367	-2.03271	-0.52929	-2.96505
0.26236	0.71042	-0.3436	-2.52073	-2.35977	-1.54573	-1.19731	-3.38877
1.82455	1.78259	-0.64002	-1.95681	-1.45024	-0.96893	-0.90359	-3.08584
0	-0.05962	0.22563	-1.70721	-0.5338	-0.82367	0.15831	-2.74792
1.88707	1.15305	0.56703	-1.48856	-0.17736	-0.49356	0.42931	-2.54834
3.58629	4.61872	-0.01462	-1.95458	-0.56409	-1.08908	-0.09991	-3.83782
3.6763	4.91945	1.65767	-1.09748	1.20237	-0.15466	1.50889	-1.74704
-0.91629	0.32661	2.20352	0.01609	0.8167	0.28213	1.59415	-1.96256
2.96011	4.74377	2.11247	0.12289	0.65736	0.07735	1.32715	-1.94198
1.1314	0.28289	-1.22988	-2.83062	-1.71887	-3.05112	-1.33423	-4.12915
1.41099	1.67773	3.00178	2.09931	-0.59102	-0.79228	0.77121	-3.98696
1.28093	0.09713	0.50652	-2.4112	-0.96211	-1.15232	-0.15983	-5.14966
1.56862	0.68718	0.72201	-1.39625	-0.52651	-0.22799	0.1495	-2.42264
1.93152	-0.02603	0.6252	-1.9881	-1.175	-0.70962	0.19176	-3.3337
1.52606	0.46178	0.81343	-2.63502	-0.11319	-0.84238	0.8275	-2.49747
0.91629	-0.29514	0.64104	-1.51707	-1.62591	-2.37541	-0.29214	-4.54229
2.02815	3.04932	0.80782	-2.30496	-0.5382	-2.16219	0.53992	-3.65274
0.87547	0.57144	0.33346	-3.06999	-1.56998	-1.667	-0.17705	-3.8537
0.87547	0.03587	0.68099	-1.81423	-0.85917	-1.31723	0.19099	-2.58449
3.82428	6.45289	0.60369	-1.10204	-0.97434	-1.63239	-0.29045	-3.95543
4.33729	5.26104	0.03489	-2.38799	-1.09937	-1.65229	-0.13588	-3.46749
3.64806	3.013	-0.83512	-3.02522	-1.83277	-2.48267	-1.04425	-4.38845
3.10009	3.78427	3.0412	1.78292	1.43444	0.65238	1.5432	-2.1028
2.15176	1.07116	2.65316	-0.54823	1.38916	0.3518	1.80775	-2.45772
2.81541	4.22994	1.53138	0.56989	0.75695	-0.43473	1.37596	-3.39987
1.98787	3.53307	1.90088	-1.08711	0.79244	-0.52512	1.69024	-2.7316
2.29253	5.37179	1.37096	-2.29687	0.51775	-0.36833	1.02831	-3.06513
1.80829	0.46162	1.43971	-1.91097	0.89385	0.28041	0.89152	-3.13218
0.91629	0.15581	1.01985	-1.63442	0.14967	-2.08419	0.71952	-4.19309
-0.22314	-0.55862	1.81634	3.39531	0.346	-1.34037	0.56894	-3.56788
-1.60944	0.34384	1.13907	-3.30803	0.90216	-1.64187	0.98168	-3.99902
1.54756	1.51552	0.68778	-2.8605	0.46018	-0.97761	0.45578	-1.37263
2.83321	2.28336	-1.24689	-2.15457	-2.34795	-1.4673	-1.57942	-3.45824
-0.51083	-0.70606	0.27928	-2.73358	0.44258	-1.43427	-0.15831	-1.67256
1.64866	2.38589	1.57469	-1.34346	1.39064	-0.12193	1.339	-3.13534
-1.20397	-1.35868	-1.24899	-3.43647	-1.28397	-1.076	-2.31373	-2.86708
0.53063	0.5649	-0.06515	-3.17056	-0.36735	-0.94418	0.52909	-3.51031
0.91629	0.56551	-0.90271	-2.8612	-1.54644	-0.98618	0.63994	-3.31304
3.2581	2.36247	-0.95739	-4.63563	0.57459	-1.23616	2.10556	-2.59064
2.74727	1.7533	0.48931	-2.47853	0.70725	-1.38192	1.88514	0.36261
2.24071	1.02193	0.51476	-2.63206	2.23771	-1.00531	1.67862	-0.43868
2.06686	0.89235	2.06336	-1.72307	1.91313	-0.40321	1.52054	-2.54502
2.44235	3.82147	1.84184	-2.25493	1.51692	-0.04187	1.65514	-2.91737
2.12823	2.47298	1.62943	-1.91963	1.27083	-0.69117	1.30177	-2.90593
3.37759	5.41041	1.5342	-2.29609	1.1948	-1.21339	2.10126	-1.99775
0.26236	-1.30342	2.01617	0.58111	0.77281	-0.8571	0.10292	-3.59648
1.52606	0.61356	1.81127	-0.105	1.84585	0.30778	0.90965	-4.40141
0.40547	0.02936	2.77627	3.37858	0.33533	-1.3149	0.22704	-3.4389
-0.69315	-2.12026	0.1373	-2.42645	-2.30328	-1.66073	1.39458	-2.7858
1.58924	0.92323	1.2313	-2.38673	0.91325	-1.41428	1.1891	-2.25551
1.90211	1.59793	0.20516	-2.56408	1.05931	-1.12763	2.37676	-1.85719
3.5175	5.15167	1.43694	-1.63553	1.86349	-0.15794	2.07233	-3.09688
3.15274	4.19674	1.37124	-2.6389	-1.19754	-1.75446	-1.21776	-3.52337
1.43508	1.8874	2.42378	-3.83137	-1.77808	-2.27303	0.18143	-1.57988
-0.69315	-0.54473	2.927	1.55757	0.17796	-1.40161	-0.57032	-4.9117
-0.22314	0.74032	0.95941	-0.08703	-0.54856	-0.59457	0.68573	-2.91877
0.40547	-0.07128	-0.68307	-2.12026	-0.66184	-0.71498	0.32468	-2.9197
1.02962	0.04306	-0.74821	-1.53401	1.60018	-1.77608	1.2482	-3.94145
1.02962	0.10823	0.23166	-2.46652	-0.55516	-0.96758	0.71166	-4.46194
1.335	-0.19407	1.00111	-1.98036	-1.57713	-0.80296	1.89871	-2.67379
2.14007	2.71352	0.91652	-3.13224	0.63041	0.52117	0.21507	-3.60087
2.48491	3.69015	0.78607	0.43887	-0.40956	-1.89048	0.69509	-3.55785
3.94158	5.39224	1.56352	-0.62094	1.21843	0.53965	1.98432	-2.24885
2.12823	4.37835	0.63163	0.5286	1.57352	-0.348	1.76434	-2.55361
2.79117	5.91092	3.80581	3.1253	1.68616	-0.15432	1.84622	-3.13499
0.58779	1.20087	1.90178	1.73833	1.45848	-1.82016	1.59635	-1.92525
0.64185	0.75113	2.74857	3.2912	-0.20404	-1.69445	0.63811	-3.57913
1.77639	3.36298	0.45637	-1.14892
1.63547	0.52479	0.30317	-1.32573
3.47897	3.34372	1.59888	-1.92703
2.84285	1.85491	1.51296	-2.40218
2.66008	1.01523	2.24005	-1.67981
0.69632	-0.86441	2.15818	-1.7479
3.62558	4.13128	2.29571	-1.29357
2.82022	3.48622	0.54239	-2.22488
1.61039	0.68411	3.52505	2.56901
0.35521	-2.6479	1.42502	-0.57634
		1.55503	-2.59494
