# Supplementary material for: Long-term effect of soil and water conservation measures on runoff, sediment and their relationship in an orchard on sloping red soil of southern China
Source: PLoS One. 2018 Sep 7;13(9):e0203669. doi: 10.1371/journal.pone.0203669 (PMC6128633; doi:10.1371/journal.pone.0203669)
Supplement: S6 Table — (XLSX) [file pone.0203669.s006.xlsx]

## Sheet: Sheet1
Month/Year	Clean-tillage	Month/Year	Grass strip	Month/Year	Intercropping	Month/Year	Level terrace
2002-12-01	0.82205	2002-12-01	0.58475	2002-12-01	0.91596	2002-12-01	0.6554
2003-01-01	0.84286	2003-01-01	0.63336	2003-01-01	0.92292	2003-01-01	0.67755
2003-02-01	0.82214	2003-02-01	0.62208	2003-02-01	0.91956	2003-02-01	0.67796
2003-03-01	0.83961	2003-03-01	0.71467	2003-03-01	0.91927	2003-03-01	0.70433
2003-04-01	0.83585	2003-04-01	0.76005	2003-04-01	0.91358	2003-04-01	0.75987
2003-05-01	0.82868	2003-05-01	0.73359	2003-05-01	0.91327	2003-05-01	0.76721
2003-06-01	0.85722	2003-06-01	0.74265	2003-06-01	0.9081	2003-06-01	0.77629
2003-07-01	0.86465	2003-07-01	0.75909	2003-07-01	0.89754	2003-07-01	0.79274
2003-08-01	0.86407	2003-08-01	0.80479	2003-08-01	0.88552	2003-08-01	0.80575
2003-09-01	0.85562	2003-09-01	0.8075	2003-09-01	0.88353	2003-09-01	0.80131
2003-10-01	0.8603	2003-10-01	0.89737	2003-10-01	0.8846	2003-10-01	0.86531
2003-11-01	0.87381	2003-11-01	0.93319	2003-11-01	0.88749	2003-11-01	0.89674
2003-12-01	0.8801	2003-12-01	0.93287	2003-12-01	0.90188	2003-12-01	0.90797
2004-01-01	0.9316	2004-01-01	0.93703	2004-01-01	0.90363	2004-01-01	0.92562
2004-02-01	0.93912	2004-02-01	0.93622	2004-02-01	0.90301	2004-02-01	0.92504
2004-03-01	0.84078	2004-03-01	0.93078	2004-03-01	0.91242	2004-03-01	0.92619
2004-04-01	0.82697	2004-04-01	0.90101	2004-04-01	0.89982	2004-04-01	0.91178
2004-05-01	0.81322	2004-05-01	0.86747	2004-05-01	0.89205	2004-05-01	0.89991
2004-06-01	0.80673	2004-06-01	0.85857	2004-06-01	0.8983	2004-06-01	0.89828
2004-07-01	0.76818	2004-07-01	0.84773	2004-07-01	0.8903	2004-07-01	0.90608
2004-08-01	0.78324	2004-08-01	0.86955	2004-08-01	0.93023	2004-08-01	0.91479
2004-11-01	0.78171	2004-11-01	0.87709	2004-11-01	0.93304	2004-11-01	0.94998
2004-12-01	0.7923	2004-12-01	0.87005	2004-12-01	0.93582	2004-12-01	0.9512
2005-01-01	0.79712	2005-01-01	0.87514	2005-01-01	0.9364	2005-01-01	0.95414
2005-02-01	0.81038	2005-02-01	0.87099	2005-02-01	0.93882	2005-02-01	0.95836
2005-03-01	0.79421	2005-03-01	0.8671	2005-03-01	0.93349	2005-03-01	0.95793
2005-04-01	0.80374	2005-04-01	0.86287	2005-04-01	0.93314	2005-04-01	0.95845
2005-05-01	0.81059	2005-05-01	0.86126	2005-05-01	0.93277	2005-05-01	0.95901
2005-06-01	0.80331	2005-06-01	0.8502	2005-06-01	0.92488	2005-06-01	0.9507
2005-07-01	0.79243	2005-07-01	0.8634	2005-07-01	0.91878	2005-07-01	0.93965
2005-08-01	0.75338	2005-08-01	0.8503	2005-08-01	0.91842	2005-08-01	0.93187
2005-09-01	0.69322	2005-09-01	0.7401	2005-09-01	0.93551	2005-09-01	0.80498
2006-01-01	0.68992	2005-10-01	0.72791	2005-10-01	0.97228	2005-10-01	0.78945
2006-02-01	0.68507	2005-11-01	0.71388	2005-11-01	0.95936	2005-11-01	0.79218
2006-03-01	0.68632	2006-01-01	0.73187	2006-01-01	0.95835	2006-01-01	0.78403
2006-04-01	0.67087	2006-02-01	0.67806	2006-02-01	0.95489	2006-02-01	0.74907
2006-05-01	0.64362	2006-03-01	0.65681	2006-03-01	0.95185	2006-03-01	0.71683
2006-06-01	0.6164	2006-04-01	0.65056	2006-04-01	0.95088	2006-04-01	0.72316
2006-07-01	0.59536	2006-05-01	0.64047	2006-05-01	0.94997	2006-05-01	0.71338
2006-08-01	0.77821	2006-06-01	0.61536	2006-06-01	0.95022	2006-06-01	0.69836
2006-09-01	0.80513	2006-07-01	0.61814	2006-07-01	0.95057	2006-07-01	0.69977
2006-10-01	0.82111	2006-08-01	0.61414	2006-08-01	0.94326	2006-08-01	0.67184
2006-11-01	0.83218	2006-09-01	0.69303	2006-09-01	0.94101	2006-09-01	0.73259
2007-01-01	0.85613	2006-10-01	0.7261	2006-10-01	0.94063	2006-10-01	0.78144
2007-02-01	0.82954	2006-11-01	0.67248	2006-11-01	0.87611	2006-11-01	0.77082
2007-03-01	0.82291	2007-01-01	0.67754	2007-01-01	0.87708	2007-01-01	0.76402
2007-04-01	0.81217	2007-02-01	0.67962	2007-02-01	0.87596	2007-02-01	0.75566
2007-05-01	0.8368	2007-03-01	0.64157	2007-03-01	0.8733	2007-03-01	0.74875
2007-06-01	0.8404	2007-04-01	0.64258	2007-04-01	0.87343	2007-04-01	0.74686
2007-07-01	0.84568	2007-05-01	0.65401	2007-05-01	0.87301	2007-05-01	0.75824
2007-08-01	0.83963	2007-06-01	0.68032	2007-06-01	0.86155	2007-06-01	0.76089
2007-09-01	0.84015	2007-07-01	0.68676	2007-07-01	0.85831	2007-07-01	0.76324
2008-01-01	0.83898	2007-08-01	0.66331	2007-08-01	0.87182	2007-08-01	0.75363
2008-02-01	0.83597	2007-09-01	0.30781	2007-09-01	0.88696	2007-09-01	0.73022
2008-03-01	0.84943	2008-01-01	0.3243	2008-01-01	0.89465	2008-01-01	0.70383
2008-04-01	0.94553	2008-02-01	0.38561	2008-02-01	0.86023	2008-02-01	0.7857
2008-05-01	0.94684	2008-03-01	0.36082	2008-03-01	0.85988	2008-03-01	0.78112
2008-06-01	0.94006	2008-04-01	0.37718	2008-04-01	0.88208	2008-04-01	0.79464
2008-07-01	0.94533	2008-05-01	0.37314	2008-05-01	0.88113	2008-05-01	0.78531
2008-08-01	0.94579	2008-06-01	0.4265	2008-06-01	0.87532	2008-06-01	0.81734
2008-09-01	0.93652	2008-07-01	0.47739	2008-07-01	0.88252	2008-07-01	0.82693
2008-10-01	0.93796	2008-08-01	0.49625	2008-08-01	0.88839	2008-08-01	0.82662
2008-11-01	0.93063	2008-09-01	0.5434	2008-09-01	0.87885	2008-09-01	0.85056
2009-02-01	0.9246	2008-10-01	0.54094	2008-10-01	0.90297	2008-10-01	0.7792
2009-03-01	0.90881	2008-11-01	0.54001	2008-11-01	0.90113	2008-11-01	0.72932
2009-04-01	0.89549	2009-02-01	0.52164	2009-02-01	0.89848	2009-02-01	0.71831
2009-05-01	0.85886	2009-03-01	0.44353	2009-03-01	0.89104	2009-03-01	0.69548
2009-06-01	0.84545	2009-04-01	0.36979	2009-04-01	0.858	2009-04-01	0.65166
2009-07-01	0.83563	2009-05-01	0.40926	2009-05-01	0.85721	2009-05-01	0.65472
2009-08-01	0.83788	2009-06-01	0.39309	2009-06-01	0.84753	2009-06-01	0.63858
2009-11-01	0.83916	2009-07-01	0.4151	2009-07-01	0.83546	2009-07-01	0.63145
2009-12-01	0.83676	2009-08-01	0.43526	2009-08-01	0.83611	2009-08-01	0.62619
2010-02-01	0.85129	2009-11-01	0.44235	2009-11-01	0.8296	2009-11-01	0.63604
2010-03-01	0.86802	2009-12-01	0.44665	2009-12-01	0.83791	2009-12-01	0.62506
2010-04-01	0.86166	2010-01-01	0.47853	2010-01-01	0.85513	2010-01-01	0.64902
2010-05-01	0.86244	2010-02-01	0.55348	2010-02-01	0.8891	2010-02-01	0.66912
2010-06-01	0.85036	2010-03-01	0.62046	2010-03-01	0.87757	2010-03-01	0.66929
2010-07-01	0.8594	2010-04-01	0.82876	2010-04-01	0.86458	2010-04-01	0.65608
2010-08-01	0.85316	2010-05-01	0.84377	2010-05-01	0.85168	2010-05-01	0.68052
2010-09-01	0.82564	2010-06-01	0.86691	2010-06-01	0.84237	2010-06-01	0.71995
2010-10-01	0.8117	2010-07-01	0.87689	2010-07-01	0.83261	2010-07-01	0.73244
2010-12-01	0.82074	2010-08-01	0.83351	2010-08-01	0.83406	2010-08-01	0.71679
2011-01-01	0.82207	2010-09-01	0.81807	2010-09-01	0.75913	2010-09-01	0.70919
2011-03-01	0.76587	2010-10-01	0.75738	2010-10-01	0.737	2010-10-01	0.65761
2011-05-01	0.77757	2010-12-01	0.74007	2010-12-01	0.72937	2010-12-01	0.55432
2011-06-01	0.76453	2011-03-01	0.69823	2011-03-01	0.68871	2011-03-01	0.47113
2011-07-01	0.77863	2011-05-01	0.64927	2011-05-01	0.69573	2011-05-01	0.35201
2011-08-01	0.77688	2011-06-01	0.67894	2011-06-01	0.62619	2011-06-01	0.36963
2011-09-01	0.80143	2011-07-01	0.66969	2011-07-01	0.64894	2011-07-01	0.23955
2012-01-01	0.80779	2011-08-01	0.6963	2011-08-01	0.66208	2012-01-01	0.24855
2012-02-01	0.83122	2011-10-01	0.69936	2011-09-01	0.66705	2012-02-01	0.24562
2012-03-01	0.82702	2012-01-01	0.68861	2011-10-01	0.70586	2012-03-01	0.27131
2012-04-01	0.81809	2012-02-01	0.63878	2012-01-01	0.70668	2012-04-01	0.34862
2012-05-01	0.80785	2012-03-01	0.59479	2012-02-01	0.70848	2012-05-01	0.40207
2012-06-01	0.79613	2012-04-01	0.5903	2012-03-01	0.69099	2012-06-01	0.38909
2012-07-01	0.79257	2012-05-01	0.60588	2012-04-01	0.66845	2012-07-01	0.38534
2012-08-01	0.78035	2012-06-01	0.58853	2012-05-01	0.66657	2012-08-01	0.35611
2012-09-01	0.75852	2012-07-01	0.54461	2012-06-01	0.65411	2012-09-01	0.36137
2012-10-01	0.76781	2012-08-01	0.43709	2012-07-01	0.66166	2012-10-01	0.30035
2012-11-01	0.74995	2012-09-01	0.45936	2012-08-01	0.61542	2012-11-01	0.27444
2012-12-01	0.76653	2012-11-01	0.43996	2012-09-01	0.66183	2012-12-01	0.27806
2013-02-01	0.77856	2012-12-01	0.4941	2012-10-01	0.66114	2013-03-01	0.29217
2013-03-01	0.77847	2013-03-01	0.47081	2012-11-01	0.65336	2013-04-01	0.29992
2013-04-01	0.81121	2013-04-01	0.47006	2012-12-01	0.66555	2013-05-01	0.33426
2013-05-01	0.83926	2013-06-01	0.52392	2013-03-01	0.66895	2013-06-01	0.3114
2013-06-01	0.84999	2013-09-01	0.58106	2013-04-01	0.65393	2013-09-01	0.34611
2013-07-01	0.84146	2013-11-01	0.63949	2013-05-01	0.57405	2013-11-01	0.31283
2013-08-01	0.88854	2014-03-01	0.67174	2013-06-01	0.64761	2014-02-01	0.38811
2013-09-01	0.87548	2014-04-01	0.64037	2013-07-01	0.63351	2014-03-01	0.4115
2013-11-01	0.88055	2014-05-01	0.60994	2013-08-01	0.64933	2014-04-01	0.39484
2014-02-01	0.87358	2014-07-01	0.5337	2013-09-01	0.60836	2014-05-01	0.4206
2014-03-01	0.87495	2014-08-01	0.50731	2013-11-01	0.61022	2014-06-01	0.4184
2014-04-01	0.8601	2014-09-01	0.47166	2014-02-01	0.58998	2014-07-01	0.51851
2014-05-01	0.86262	2015-02-01	0.44203	2014-03-01	0.57058	2014-08-01	0.52317
2014-06-01	0.86268	2015-03-01	0.47662	2014-04-01	0.53123	2015-03-01	0.52364
2014-07-01	0.8929	2015-04-01	0.48836	2014-05-01	0.4545	2015-04-01	0.53643
2014-08-01	0.89293	2015-05-01	0.51231	2014-06-01	0.39875	2015-05-01	0.52888
2014-09-01	0.89827	2015-06-01	0.56438	2014-07-01	0.52543	2015-06-01	0.52288
2014-10-01	0.90733	2015-08-01	0.48669	2014-08-01	0.54921	2015-08-01	0.52748
2014-11-01	0.90581	2015-10-01	0.47175	2014-09-01	0.61193	2015-11-01	0.5329
2015-02-01	0.9025			2014-10-01	0.62229	--
2015-03-01	0.88215			2014-11-01	0.63889	--
2015-04-01	0.87071			2015-02-01	0.61852	--
2015-05-01	0.85805			2015-03-01	0.59949	--
2015-06-01	0.82443			2015-04-01	0.52333	--
2015-07-01	0.79743			2015-05-01	0.48612	--
2015-08-01	0.80864			2015-06-01	0.47498	--
2015-09-01	0.81405			2015-07-01	0.46634	--
2015-11-01	0.79419			2015-08-01	0.53996	--
2015-12-01	0.78595			2015-09-01	0.54838	--
				2015-11-01	0.63484	--
						--
