# Supplementary material for: Long-term effect of soil and water conservation measures on runoff, sediment and their relationship in an orchard on sloping red soil of southern China
Source: PLoS One. 2018 Sep 7;13(9):e0203669. doi: 10.1371/journal.pone.0203669 (PMC6128633; doi:10.1371/journal.pone.0203669)
Supplement: S7 Table — (XLSX) [file pone.0203669.s007.xlsx]

## Sheet: Sheet1
	Clean-tillage		Grass strip		Intercropping		Level terrace
Year	Cumulative runoff (mm)	Cumulative erosion sediment (kg)	Cumulative runoff (mm)	Cumulative erosion sediment (kg)	Cumulative runoff (mm)	Cumulative erosion sediment (kg)	Cumulative runoff (mm)	Cumulative erosion sediment (kg)
2001	215.93	828.461	58.8	14.824	10.1	0.98	25.2	2.46
2002	897.83	1486.55	266.2	310.089	45.2	2.06	69.9	3.62
2003	1241.53	1714.9	305.7	326.816	58.8	2.53	95.3	4.34
2004	1612.13	1963.02	590	639.641	70	3.05	116.2	4.93
2005	1772.91	2053.59	640.4	642.903	81.2	3.58	137.4	5.89
2006	1903.71	2112.25	683.2	687.547	88.0763	4.0003	154.44	6.5456
2007	1976.71	2142.46	701.241	688.978	101.695	4.40199	168.774	7.23708
2008	2091.41	2179.46	751.125	700.538	112.653	5.00774	189.588	7.979
2009	2130.31	2183.03	767.685	701.947	116.568	5.28479	200.38	8.36919
2010	2364.31	2304.57	836.758	740.987	140.024	6.04836	234.27	8.86511
2011	2393.11	2307.37	845.21	741.57	146.876	6.29406	240.47	9.31391
2012	2512.81	2338.32	907.921	774.532	188.25	6.8629	290.728	10.9318
2013	2589.01	2364.02	950.878	780.904	209.97	7.11767	319.873	11.3497
2014	2698.91	2437.22	1035.3	840.783	220.885	7.34986	340.756	11.5923
2015	2838.72	2453.76	1120.83	855.451	244.975	7.91578	375.778	12.0213
