# Supplementary material for: Long-term effect of soil and water conservation measures on runoff, sediment and their relationship in an orchard on sloping red soil of southern China
Source: PLoS One. 2018 Sep 7;13(9):e0203669. doi: 10.1371/journal.pone.0203669 (PMC6128633; doi:10.1371/journal.pone.0203669)
Supplement: S8 Table — (XLSX) [file pone.0203669.s008.xlsx]

## Sheet: Sheet1
Year Series	Clean-tillage	Grass strip	Intercropping	Level terrace
1	38.3671	0.9703	2.52109	0.97619
2	9.65086	0.30769	14.2365	0.25951
3	6.64375	0.34559	4.23471	0.28346
4	6.69517	0.46429	11.0033	0.2823
5	5.63289	0.47321	0.64726	0.45283
6	4.48518	0.61123	10.4307	0.38474
7	4.13729	0.29494	0.7933	0.48239
8	3.22638	0.55282	2.31744	0.35645
9	0.91664	0.70764	0.85065	0.36156
10	5.19416	0.32553	5.65201	0.14633
11	0.97094	0.35858	0.68971	0.72387
12	2.58588	0.13749	5.25606	0.32192
13	3.37244	0.1173	1.48344	0.14339
14	6.66063	0.21273	7.09304	0.11615
15	1.1833	0.23492	1.71501	0.12251
